# Supplementary material for: A Sesquiterpene Synthase from the Endophytic Fungus Serendipita indica Catalyzes Formation of Viridiflorol
Source: Biomolecules. 2021 Jun 16;11(6):898. doi: 10.3390/biom11060898 (PMC8234273; doi:10.3390/biom11060898)
Supplement: Supplementary file 1 [file biomolecules-11-00898-s001.zip]

Archive with 1 entries (1 files):
- biomolecules-1248705 supplementary.pdf
